# Supplementary material for: Endophytic bacterial communities in wild rice (Oryza officinalis) and their plant growth-promoting effects on perennial rice
Source: Front Plant Sci. 2023 Aug 14;14:1184489. doi: 10.3389/fpls.2023.1184489 (PMC10461003; doi:10.3389/fpls.2023.1184489)
Supplement: Supplementary file 1 [file DataSheet_1.zip › Supplementary Tables.XLSX]

## Sheet: Table S1
Table S1 The significant differential MetaCyc pathways enriched in each comparison group.
Pathway ID	Pathway Description	Log (fold change)	p-values
Root vs. Leaf
PWY-7332	superpathway of UDP-N-acetylglucosamine-derived O-antigen building blocks biosynthesis	3.293	3.413e-06
CENTFERM-PWY	pyruvate fermentation to butanoate	2.861	3.194e-05
METH-ACETATE-PWY	methanogenesis from acetate	2.812	0.009685
PWY-6590	superpathway of Clostridium acetobutylicum acidogenic fermentation	2.757	3.222e-05
PWY-7090	UDP-2,3-diacetamido-2,3-dideoxy-&alpha;-D-mannuronate biosynthesis	2.639	0.0004693
PWY-6892	thiazole biosynthesis I (E. coli)	2.414	0.0004693
P164-PWY	purine nucleobases degradation I (anaerobic)	2.192	0.0009928
METHANOGENESIS-PWY	methanogenesis from H2 and CO2	1.924	0.004099
PWY-6906	chitin derivatives degradation	1.888	0.007084
PWY-5100	pyruvate fermentation to acetate and lactate II	1.793	0.005308
THISYN-PWY	superpathway of thiamin diphosphate biosynthesis I	1.533	0.005308
P163-PWY	L-lysine fermentation to acetate and butanoate	1.527	0.0009848
PWY-7196	superpathway of pyrimidine ribonucleosides salvage	1.508	0.0202
ARGORNPROST-PWY	arginine, ornithine and proline interconversion	1.416	0.03479
P42-PWY	incomplete reductive TCA cycle	1.405	0.03479
GLYCOGENSYNTH-PWY	glycogen biosynthesis I (from ADP-D-Glucose)	1.338	0.02851
DENOVOPURINE2-PWY	superpathway of purine nucleotides de novo biosynthesis II	1.314	0.03117
PWY-7392	taxadiene biosynthesis (engineered)	1.304	0.03479
P23-PWY	reductive TCA cycle I	1.276	0.03117
PWY-6317	galactose degradation I (Leloir pathway)	1.168	0.04773
PWY-7187	pyrimidine deoxyribonucleotides de novo biosynthesis II	1.167	0.03479
PWY-7084	nitrifier denitrification	0.7045	2.66e-06
PWY-6581	spirilloxanthin and 2,2'-diketo-spirilloxanthin biosynthesis	0.3872	0.0009848
PWY-1422	vitamin E biosynthesis (tocopherols)	0.1713	0.001243
PWY-2941	L-lysine biosynthesis II	-1.241	0.03479
PWY-5178	toluene degradation IV (aerobic) (via catechol)	-1.359	0.02688
HCAMHPDEG-PWY	3-phenylpropanoate and 3-(3-hydroxyphenyl)propanoate degradation to 2-oxopent-4-enoate	-1.448	0.03479
PWY-6690	cinnamate and 3-hydroxycinnamate degradation to 2-oxopent-4-enoate	-1.448	0.03479
PWY-6397	mycolyl-arabinogalactan-peptidoglycan complex biosynthesis	-1.668	0.03479
ECASYN-PWY	enterobacterial common antigen biosynthesis	-1.716	0.03479
ARGDEG-PWY	superpathway of L-arginine, putrescine, and 4-aminobutanoate degradation	-1.885	0.03365
ORNARGDEG-PWY	superpathway of L-arginine and L-ornithine degradation	-1.885	0.03365
LACTOSECAT-PWY	lactose and galactose degradation I	-1.892	0.03479
THREOCAT-PWY	superpathway of L-threonine metabolism	-1.99	0.0009713
Root vs. Stem
METH-ACETATE-PWY	methanogenesis from acetate	2.452	0.006635
CENTFERM-PWY	pyruvate fermentation to butanoate	2.131	0.01269
PWY-6590	superpathway of Clostridium acetobutylicum acidogenic fermentation	2.041	0.01299
PWY-6892	thiazole biosynthesis I (E. coli)	1.894	0.03967
METHANOGENESIS-PWY	methanogenesis from H2 and CO2	1.634	0.01741
PWY-7315	dTDP-N-acetylthomosamine biosynthesis	1.247	0.04672
PWY-1422	vitamin E biosynthesis (tocopherols)	0.1235	0.01407
PWY-6948	sitosterol degradation to androstenedione	-1.435	0.04064
PWY-6404	superpathway of mycolyl-arabinogalactan-peptidoglycan complex biosynthesis	-1.546	0.01269
LACTOSECAT-PWY	lactose and galactose degradation I	-1.951	0.04064
P261-PWY	coenzyme M biosynthesis I	-2.41	0.01037
Stem vs. Leaf
PWY-7084	nitrifier denitrification	1.481	2.593e-08
P261-PWY	coenzyme M biosynthesis I	1.402	9.223e-06

## Sheet: Table S2
Table S2 Amplicon sequence variants (ASVs) acting as nodes in the co-occurrence network of Oryza officinalis
Node ID	Zi	Pi	Module	Taxonomy
ASV_3343	0.4585	0.5478	module 1	d__Bacteria; p__Proteobacteria; c__Gammaproteobacteria; o__Betaproteobacteriales; f__Burkholderiaceae; g__Burkholderia-Caballeronia-Paraburkholderia; s__unclassified_Burkholderia-Caballeronia-Paraburkholderia
ASV_1506	0.4585	0.5529	module 1	d__Bacteria; p__Proteobacteria; c__Alphaproteobacteria; o__unclassified_Alphaproteobacteria; f__unclassified_Alphaproteobacteria; g__unclassified_Alphaproteobacteria; s__unclassified_Alphaproteobacteria
ASV_3276	-0.4544	0.6237	module 1	d__Bacteria; p__Proteobacteria; c__Gammaproteobacteria; o__Enterobacteriales; f__Enterobacteriaceae; g__unclassified_Enterobacteriaceae; s__unclassified_Enterobacteriaceae
ASV_829	-1.2659	0.6077	module 1	d__Bacteria; p__Proteobacteria; c__Alphaproteobacteria; o__Sphingomonadales; f__Sphingomonadaceae; g__Sphingomonas; s__unclassified_Sphingomonas
ASV_6255	0.357	0.5693	module 1	d__Bacteria; p__Proteobacteria; c__Gammaproteobacteria; o__Gammaproteobacteria_Incertae_Sedis; f__Unknown_Family; g__Acidibacter; s__unclassified_Acidibacter
ASV_6925	0.357	0.551	module 1	d__Bacteria; p__Proteobacteria; c__Gammaproteobacteria; o__Betaproteobacteriales; f__Burkholderiaceae; g__Burkholderia-Caballeronia-Paraburkholderia; s__unclassified_Burkholderia-Caballeronia-Paraburkholderia
ASV_944	-1.6716	0.6414	module 1	d__Bacteria; p__Proteobacteria; c__Alphaproteobacteria; o__Rhizobiales; f__Rhizobiaceae; g__Ochrobactrum; s__unclassified_Ochrobactrum
ASV_3531	0.9656	0.5925	module 1	d__Bacteria; p__Proteobacteria; c__Alphaproteobacteria; o__Rhizobiales; f__Rhizobiaceae; g__Mesorhizobium; s__unclassified_Mesorhizobium
ASV_6667	-1.8745	0.6419	module 1	d__Bacteria; p__Proteobacteria; c__Alphaproteobacteria; o__Rhizobiales; f__Rhizobiaceae; g__Ochrobactrum; s__unclassified_Ochrobactrum
ASV_305	-2.0774	0.6516	module 1	d__Bacteria; p__Proteobacteria; c__Gammaproteobacteria; o__Pseudomonadales; f__Moraxellaceae; g__Acinetobacter; s__unclassified_Acinetobacter
ASV_6546	-1.2659	0.5371	module 1	d__Bacteria; p__Proteobacteria; c__Gammaproteobacteria; o__Betaproteobacteriales; f__Burkholderiaceae; g__Burkholderia-Caballeronia-Paraburkholderia; s__unclassified_Burkholderia-Caballeronia-Paraburkholderia
ASV_28	-2.0774	0.6493	module 1	d__Bacteria; p__Proteobacteria; c__Alphaproteobacteria; o__Sphingomonadales; f__Sphingomonadaceae; g__Erythrobacter; s__unclassified_Erythrobacter
ASV_6781	-0.1501	0.588	module 1	d__Bacteria; p__Proteobacteria; c__Gammaproteobacteria; o__Enterobacteriales; f__Enterobacteriaceae; g__unclassified_Enterobacteriaceae; s__unclassified_Enterobacteriaceae
ASV_3612	0.357	0.6278	module 1	d__Bacteria; p__Proteobacteria; c__Gammaproteobacteria; o__Enterobacteriales; f__Enterobacteriaceae; g__unclassified_Enterobacteriaceae; s__unclassified_Enterobacteriaceae
ASV_1023	0.0527	0.6268	module 1	d__Bacteria; p__Proteobacteria; c__Gammaproteobacteria; o__Betaproteobacteriales; f__Burkholderiaceae; g__unclassified_Burkholderiaceae; s__unclassified_Burkholderiaceae
ASV_3390	0.6613	0.5543	module 1	d__Bacteria; p__Proteobacteria; c__Alphaproteobacteria; o__Rhizobiales; f__Rhizobiaceae; g__unclassified_Rhizobiaceae; s__unclassified_Rhizobiaceae
ASV_818	1.2699	0.6388	module 1	d__Bacteria; p__Proteobacteria; c__Alphaproteobacteria; o__Rhizobiales; f__Beijerinckiaceae; g__Methylobacterium; s__unclassified_Methylobacterium
ASV_5366	-0.7587	0.6191	module 1	d__Bacteria; p__Proteobacteria; c__Gammaproteobacteria; o__Xanthomonadales; f__Xanthomonadaceae; g__Stenotrophomonas; s__unclassified_Stenotrophomonas
ASV_311	0.9656	0.588	module 1	d__Bacteria; p__Proteobacteria; c__Alphaproteobacteria; o__Rhizobiales; f__Beijerinckiaceae; g__Methylobacterium; s__unclassified_Methylobacterium
ASV_3060	0.6613	0.544	module 1	d__Bacteria; p__Proteobacteria; c__Alphaproteobacteria; o__Rhodospirillales; f__uncultured; g__uncultured; s__unclassified_uncultured
ASV_5033	0.8642	0.5963	module 1	d__Bacteria; p__Proteobacteria; c__Alphaproteobacteria; o__Rhizobiales; f__Devosiaceae; g__Devosia; s__unclassified_Devosia
ASV_4749	-0.4544	0.6101	module 1	d__Bacteria; p__Proteobacteria; c__Gammaproteobacteria; o__Oceanospirillales; f__Halomonadaceae; g__Halomonas; s__unclassified_Halomonas
ASV_3654	0.8642	0.588	module 1	d__Bacteria; p__Proteobacteria; c__Alphaproteobacteria; o__Sphingomonadales; f__Sphingomonadaceae; g__Sphingomonas; s__unclassified_Sphingomonas
ASV_1006	0.357	0.5856	module 1	d__Bacteria; p__Proteobacteria; c__Alphaproteobacteria; o__Rhizobiales; f__Xanthobacteraceae; g__Bradyrhizobium; s__unclassified_Bradyrhizobium
ASV_4119	-1.6716	0.6391	module 1	d__Bacteria; p__Proteobacteria; c__Alphaproteobacteria; o__Rhizobiales; f__Xanthobacteraceae; g__Pseudolabrys; s__uncultured_Bradyrhizobiaceae
ASV_640	0.6613	0.5955	module 1	d__Bacteria; p__Proteobacteria; c__Gammaproteobacteria; o__Betaproteobacteriales; f__Burkholderiaceae; g__unclassified_Burkholderiaceae; s__unclassified_Burkholderiaceae
ASV_2304	0.5599	0.5831	module 1	d__Bacteria; p__Proteobacteria; c__Gammaproteobacteria; o__Betaproteobacteriales; f__Burkholderiaceae; g__unclassified_Burkholderiaceae; s__unclassified_Burkholderiaceae
ASV_5128	0.5599	0.557	module 1	d__Bacteria; p__Proteobacteria; c__Gammaproteobacteria; o__Betaproteobacteriales; f__Burkholderiaceae; g__Aquabacterium; s__unclassified_Aquabacterium
ASV_4516	0.5599	0.5362	module 1	d__Bacteria; p__Proteobacteria; c__Alphaproteobacteria; o__Rhizobiales; f__Xanthobacteraceae; g__unclassified_Xanthobacteraceae; s__unclassified_Xanthobacteraceae
ASV_4011	0.5599	0.5658	module 1	d__Bacteria; p__Proteobacteria; c__Alphaproteobacteria; o__Rhizobiales; f__Xanthobacteraceae; g__unclassified_Xanthobacteraceae; s__unclassified_Xanthobacteraceae
ASV_2947	0.5599	0.547	module 1	d__Bacteria; p__Proteobacteria; c__Alphaproteobacteria; o__Rhizobiales; f__Rhizobiaceae; g__Allorhizobium-Neorhizobium-Pararhizobium-Rhizobium; s__unclassified_Allorhizobium-Neorhizobium-Pararhizobium-Rhizobium
ASV_4393	0.4585	0.5478	module 1	d__Bacteria; p__Proteobacteria; c__Alphaproteobacteria; o__Rhizobiales; f__Rhizobiaceae; g__Ochrobactrum; s__unclassified_Ochrobactrum
ASV_1853	0.357	0.545	module 1	d__Bacteria; p__Proteobacteria; c__Gammaproteobacteria; o__Enterobacteriales; f__Enterobacteriaceae; g__unclassified_Enterobacteriaceae; s__unclassified_Enterobacteriaceae
ASV_3069	-1.063	0.5998	module 1	d__Bacteria; p__Proteobacteria; c__Gammaproteobacteria; o__Betaproteobacteriales; f__Burkholderiaceae; g__Burkholderia-Caballeronia-Paraburkholderia; s__unclassified_Burkholderia-Caballeronia-Paraburkholderia
ASV_5581	0.9656	0.5895	module 1	d__Bacteria; p__Proteobacteria; c__Deltaproteobacteria; o__Myxococcales; f__Archangiaceae; g__Anaeromyxobacter; s__uncultured_bacterium
ASV_2116	1.0671	0.5966	module 1	d__Bacteria; p__Proteobacteria; c__Alphaproteobacteria; o__Rhizobiales; f__Beijerinckiaceae; g__Methylobacterium; s__Methylobacterium_podarium
ASV_3720	-1.6716	0.6323	module 1	d__Bacteria; p__Actinobacteria; c__Actinobacteria; o__Streptosporangiales; f__Nocardiopsaceae; g__unclassified_Nocardiopsaceae; s__unclassified_Nocardiopsaceae
ASV_1556	0.7628	0.545	module 1	d__Bacteria; p__Actinobacteria; c__Rubrobacteria; o__Rubrobacterales; f__Rubrobacteriaceae; g__Rubrobacter; s__unclassified_Rubrobacter
ASV_4319	0.8642	0.5535	module 1	d__Bacteria; p__Actinobacteria; c__Actinobacteria; o__Pseudonocardiales; f__Pseudonocardiaceae; g__Prauserella; s__unclassified_Prauserella
ASV_3320	0.4585	0.5677	module 1	d__Bacteria; p__Acidobacteria; c__Blastocatellia_(Subgroup_4); o__Blastocatellales; f__Blastocatellaceae; g__uncultured; s__unclassified_uncultured
ASV_4568	-1.063	0.5762	module 1	d__Bacteria; p__Firmicutes; c__Bacilli; o__Bacillales; f__Bacillaceae; g__Alteribacillus; s__unclassified_Alteribacillus
ASV_3632	-1.063	0.6242	module 1	d__Bacteria; p__Firmicutes; c__Bacilli; o__Lactobacillales; f__Lactobacillaceae; g__Lactobacillus; s__Lactobacillus_reuteri
ASV_1364	0.4585	0.5658	module 1	d__Bacteria; p__Firmicutes; c__Bacilli; o__Bacillales; f__Bacillaceae; g__unclassified_Bacillaceae; s__unclassified_Bacillaceae
ASV_4167	1.0671	0.5914	module 1	d__Bacteria; p__Firmicutes; c__Bacilli; o__Bacillales; f__Bacillaceae; g__Alteribacillus; s__unclassified_Alteribacillus
ASV_4229	0.1542	0.6079	module 1	d__Bacteria; p__Firmicutes; c__Bacilli; o__Bacillales; f__Bacillaceae; g__Alteribacillus; s__unclassified_Alteribacillus
ASV_1652	-1.1645	0.5707	module 1	d__Bacteria; p__Chlamydiae; c__Chlamydiae; o__Chlamydiales; f__Simkaniaceae; g__uncultured; s__unclassified_uncultured
ASV_2872	-1.6716	0.5964	module 1	d__Bacteria; p__Chlamydiae; c__Chlamydiae; o__Chlamydiales; f__Parachlamydiaceae; g__unclassified_Parachlamydiaceae; s__unclassified_Parachlamydiaceae
ASV_31	1.1685	0.6389	module 1	d__Bacteria; p__Elusimicrobia; c__Elusimicrobia; o__Lineage_IV; f__Lineage_IV; g__Lineage_IV; s__unclassified_Lineage_IV
ASV_4525	0.9656	0.5925	module 1	d__Bacteria; p__Bacteroidetes; c__Bacteroidia; o__Chitinophagales; f__Chitinophagaceae; g__unclassified_Chitinophagaceae; s__unclassified_Chitinophagaceae
ASV_2867	0.5599	0.583	module 1	d__Bacteria; p__Chlamydiae; c__Chlamydiae; o__Chlamydiales; f__Simkaniaceae; g__uncultured; s__unclassified_uncultured
ASV_1452	-1.3469	0.565	module 2	d__Bacteria; p__Proteobacteria; c__Gammaproteobacteria; o__Diplorickettsiales; f__Diplorickettsiaceae; g__uncultured; s__unclassified_uncultured
ASV_4655	-1.3469	0.6145	module 2	d__Bacteria; p__Proteobacteria; c__Alphaproteobacteria; o__Rhizobiales; f__Rhizobiaceae; g__Mesorhizobium; s__bacterium_KR
ASV_6707	1.3083	0.6159	module 2	d__Bacteria; p__Proteobacteria; c__Gammaproteobacteria; o__Aeromonadales; f__Aeromonadaceae; g__Tolumonas; s__unclassified_Tolumonas
ASV_2224	0.4913	0.647	module 2	d__Bacteria; p__Proteobacteria; c__Gammaproteobacteria; o__Aeromonadales; f__Aeromonadaceae; g__Tolumonas; s__unclassified_Tolumonas
ASV_4505	-0.1214	0.5663	module 2	d__Bacteria; p__Proteobacteria; c__Gammaproteobacteria; o__Betaproteobacteriales; f__Burkholderiaceae; g__Janthinobacterium; s__unclassified_Janthinobacterium
ASV_959	0.8998	0.6003	module 2	d__Bacteria; p__Proteobacteria; c__Gammaproteobacteria; o__Nitrosococcales; f__Nitrosococcaceae; g__CI75cm.2.12; s__uncultured_bacterium
ASV_6266	1.1041	0.612	module 2	d__Bacteria; p__Proteobacteria; c__Gammaproteobacteria; o__Betaproteobacteriales; f__Burkholderiaceae; g__unclassified_Burkholderiaceae; s__unclassified_Burkholderiaceae
ASV_5045	0.0828	0.6482	module 2	d__Bacteria; p__Proteobacteria; c__Alphaproteobacteria; o__Rhizobiales; f__Rhizobiales_Incertae_Sedis; g__Bauldia; s__unclassified_Bauldia
ASV_1792	-1.3469	0.6011	module 2	d__Bacteria; p__Proteobacteria; c__Deltaproteobacteria; o__Oligoflexales; f__0319-6G20; g__0319-6G20; s__uncultured_Bacteriovorax
ASV_5860	-1.1427	0.6373	module 2	d__Bacteria; p__Proteobacteria; c__Alphaproteobacteria; o__Rhizobiales; f__Beijerinckiaceae; g__Bosea; s__unclassified_Bosea
ASV_1042	-1.4491	0.6021	module 2	d__Bacteria; p__Proteobacteria; c__Gammaproteobacteria; o__Betaproteobacteriales; f__Burkholderiaceae; g__unclassified_Burkholderiaceae; s__unclassified_Burkholderiaceae
ASV_6507	-1.4491	0.5494	module 2	d__Bacteria; p__Proteobacteria; c__Alphaproteobacteria; o__Rhizobiales; f__Rhizobiaceae; g__Ochrobactrum; s__unclassified_Ochrobactrum
ASV_1891	-1.7554	0.5952	module 2	d__Bacteria; p__Proteobacteria; c__Gammaproteobacteria; o__Betaproteobacteriales; f__Burkholderiaceae; g__Burkholderia-Caballeronia-Paraburkholderia; s__unclassified_Burkholderia-Caballeronia-Paraburkholderia
ASV_6812	-0.3257	0.6546	module 2	d__Bacteria; p__Proteobacteria; c__Deltaproteobacteria; o__Syntrophobacterales; f__Syntrophaceae; g__Syntrophus; s__unclassified_Syntrophus
ASV_35	-1.5512	0.6235	module 2	d__Bacteria; p__Proteobacteria; c__Deltaproteobacteria; o__Desulfuromonadales; f__Geobacteraceae; g__Geobacter; s__unclassified_Geobacter
ASV_5451	1.0019	0.5838	module 2	d__Bacteria; p__Proteobacteria; c__Gammaproteobacteria; o__Aeromonadales; f__Aeromonadaceae; g__Tolumonas; s__unclassified_Tolumonas
ASV_590	0.6956	0.6073	module 2	d__Bacteria; p__Proteobacteria; c__Gammaproteobacteria; o__Betaproteobacteriales; f__Burkholderiaceae; g__Delftia; s__unclassified_Delftia
ASV_6037	-0.8363	0.6157	module 2	d__Bacteria; p__Proteobacteria; c__Gammaproteobacteria; o__Betaproteobacteriales; f__Burkholderiaceae; g__unclassified_Burkholderiaceae; s__unclassified_Burkholderiaceae
ASV_2641	0.4913	0.6233	module 2	d__Bacteria; p__Proteobacteria; c__Gammaproteobacteria; o__Aeromonadales; f__Aeromonadaceae; g__Tolumonas; s__unclassified_Tolumonas
ASV_5762	-1.6533	0.5992	module 2	d__Bacteria; p__Proteobacteria; c__Gammaproteobacteria; o__Betaproteobacteriales; f__Burkholderiaceae; g__unclassified_Burkholderiaceae; s__unclassified_Burkholderiaceae
ASV_2547	1.5126	0.6249	module 2	d__Bacteria; p__Proteobacteria; c__Deltaproteobacteria; o__Syntrophobacterales; f__Syntrophaceae; g__uncultured; s__metagenome
ASV_3264	-2.0618	0.4159	module 2	d__Bacteria; p__Proteobacteria; c__Gammaproteobacteria; o__Betaproteobacteriales; f__Burkholderiaceae; g__Aquabacterium; s__unclassified_Aquabacterium
ASV_3180	0.3892	0.6394	module 2	d__Bacteria; p__Proteobacteria; c__Deltaproteobacteria; o__Deltaproteobacteria_Incertae_Sedis; f__Syntrophorhabdaceae; g__Syntrophorhabdus; s__unclassified_Syntrophorhabdus
ASV_6068	1.1041	0.6059	module 2	d__Bacteria; p__Proteobacteria; c__Deltaproteobacteria; o__Syntrophobacterales; f__Syntrophaceae; g__uncultured; s__unclassified_uncultured
ASV_5947	1.1041	0.6163	module 2	d__Bacteria; p__Proteobacteria; c__Deltaproteobacteria; o__Desulfuromonadales; f__Geobacteraceae; g__Geobacter; s__Pelobacter_sp.
ASV_1404	-0.7342	0.554	module 2	d__Bacteria; p__Proteobacteria; c__Gammaproteobacteria; o__Betaproteobacteriales; f__Burkholderiaceae; g__unclassified_Burkholderiaceae; s__unclassified_Burkholderiaceae
ASV_4001	-0.0193	0.6584	module 2	d__Bacteria; p__Proteobacteria; c__Deltaproteobacteria; o__Desulfovibrionales; f__Desulfovibrionaceae; g__Desulfovibrio; s__unclassified_Desulfovibrio
ASV_1835	-0.1214	0.5396	module 2	d__Bacteria; p__Proteobacteria; c__Deltaproteobacteria; o__Desulfarculales; f__Desulfarculaceae; g__Desulfatiglans; s__unclassified_Desulfatiglans
ASV_1834	0.2871	0.6028	module 2	d__Bacteria; p__Proteobacteria; c__Deltaproteobacteria; o__unclassified_Deltaproteobacteria; f__unclassified_Deltaproteobacteria; g__unclassified_Deltaproteobacteria; s__unclassified_Deltaproteobacteria
ASV_4583	1.0019	0.5952	module 2	d__Bacteria; p__Proteobacteria; c__Gammaproteobacteria; o__Betaproteobacteriales; f__Rhodocyclaceae; g__Dechloromonas; s__unclassified_Dechloromonas
ASV_5346	-1.4491	0.641	module 2	d__Bacteria; p__Actinobacteria; c__Actinobacteria; o__Corynebacteriales; f__Corynebacteriaceae; g__Corynebacterium_1; s__unclassified_Corynebacterium_1
ASV_3018	-2.0618	0.6578	module 2	d__Bacteria; p__Actinobacteria; c__Actinobacteria; o__Corynebacteriales; f__Tsukamurellaceae; g__Tsukamurella; s__unclassified_Tsukamurella
ASV_5997	0.1849	0.625	module 2	d__Bacteria; p__Actinobacteria; c__Thermoleophilia; o__Gaiellales; f__uncultured; g__uncultured; s__unclassified_uncultured
ASV_6486	-1.2448	0.5805	module 2	d__Bacteria; p__Actinobacteria; c__Actinobacteria; o__Micrococcales; f__Micrococcaceae; g__unclassified_Micrococcaceae; s__unclassified_Micrococcaceae
ASV_2661	1.3083	0.6241	module 2	d__Bacteria; p__Actinobacteria; c__Thermoleophilia; o__Gaiellales; f__uncultured; g__uncultured; s__metagenome
ASV_4462	-0.3257	0.5889	module 2	d__Bacteria; p__Actinobacteria; c__Actinobacteria; o__Propionibacteriales; f__Propionibacteriaceae; g__Propionicicella; s__unclassified_Propionicicella
ASV_6760	0.7977	0.5943	module 2	d__Bacteria; p__Chloroflexi; c__KD4-96; o__KD4-96; f__KD4-96; g__KD4-96; s__unclassified_KD4-96
ASV_4874	0.7977	0.6084	module 2	d__Bacteria; p__Chloroflexi; c__Anaerolineae; o__SJA-15; f__SJA-15; g__SJA-15; s__uncultured_bacterium
ASV_5690	1.2062	0.609	module 2	d__Bacteria; p__Chloroflexi; c__Anaerolineae; o__SJA-15; f__SJA-15; g__SJA-15; s__unclassified_SJA-15
ASV_3846	0.7977	0.6154	module 2	d__Bacteria; p__Chloroflexi; c__Anaerolineae; o__SBR1031; f__SBR1031; g__SBR1031; s__toluene-degrading_methanogenic
ASV_6596	-0.9384	0.6519	module 2	d__Bacteria; p__Chloroflexi; c__Anaerolineae; o__SJA-15; f__SJA-15; g__SJA-15; s__uncultured_bacterium
ASV_3948	-0.6321	0.5744	module 2	d__Bacteria; p__Chloroflexi; c__Anaerolineae; o__SJA-15; f__SJA-15; g__SJA-15; s__unclassified_SJA-15
ASV_4879	1.2062	0.5865	module 2	d__Bacteria; p__Chloroflexi; c__Anaerolineae; o__ADurb.Bin180; f__ADurb.Bin180; g__ADurb.Bin180; s__unclassified_ADurb.Bin180
ASV_3551	0.0828	0.6339	module 2	d__Bacteria; p__Chloroflexi; c__Anaerolineae; o__uncultured; f__uncultured; g__uncultured; s__uncultured_Chloroflexi
ASV_842	1.2062	0.6168	module 2	d__Bacteria; p__Chloroflexi; c__Anaerolineae; o__SBR1031; f__SBR1031; g__SBR1031; s__toluene-degrading_methanogenic
ASV_6559	-0.5299	0.6269	module 2	d__Bacteria; p__Acidobacteria; c__Aminicenantia; o__Aminicenantales; f__Aminicenantales; g__Aminicenantales; s__uncultured_soil
ASV_6823	-0.8363	0.6335	module 2	d__Bacteria; p__Acidobacteria; c__Aminicenantia; o__Aminicenantales; f__Aminicenantales; g__Aminicenantales; s__unclassified_Aminicenantales
ASV_2930	-0.9384	0.6587	module 2	d__Bacteria; p__Acidobacteria; c__Subgroup_6; o__Subgroup_6; f__Subgroup_6; g__Subgroup_6; s__unclassified_Subgroup_6
ASV_1406	1.0019	0.5882	module 2	d__Bacteria; p__Firmicutes; c__Clostridia; o__Clostridiales; f__Christensenellaceae; g__Christensenellaceae; s__uncultured_bacterium
ASV_5286	-1.2448	0.585	module 2	d__Bacteria; p__Firmicutes; c__Clostridia; o__Clostridiales; f__Clostridiaceae_1; g__Clostridium_sensu_stricto_10; s__unidentified_marine
ASV_5614	-1.2448	0.595	module 2	d__Bacteria; p__Firmicutes; c__Bacilli; o__Bacillales; f__Sporolactobacillaceae; g__unclassified_Sporolactobacillaceae; s__unclassified_Sporolactobacillaceae
ASV_610	-0.0193	0.5688	module 2	d__Bacteria; p__Firmicutes; c__Clostridia; o__Clostridiales; f__Christensenellaceae; g__uncultured; s__unclassified_uncultured
ASV_3177	1.2062	0.6384	module 2	d__Bacteria; p__Firmicutes; c__Clostridia; o__Clostridiales; f__Christensenellaceae; g__uncultured; s__unclassified_uncultured
ASV_6638	0.8998	0.5756	module 2	d__Bacteria; p__Firmicutes; c__Bacilli; o__Lactobacillales; f__Streptococcaceae; g__Lactococcus; s__unclassified_Lactococcus
ASV_2058	0.1849	0.6517	module 2	d__Bacteria; p__Firmicutes; c__Clostridia; o__Clostridiales; f__Christensenellaceae; g__Christensenellaceae_R-7_group; s__uncultured_compost
ASV_5270	0.4913	0.6045	module 2	d__Bacteria; p__Nitrospirae; c__Thermodesulfovibrionia; o__uncultured; f__uncultured; g__uncultured; s__unclassified_uncultured
ASV_3876	-0.1214	0.6101	module 2	d__Bacteria; p__Verrucomicrobia; c__Verrucomicrobiae; o__Pedosphaerales; f__Pedosphaeraceae; g__Pedosphaeraceae; s__unclassified_Pedosphaeraceae
ASV_1558	0.4913	0.601	module 2	d__Bacteria; p__Kiritimatiellaeota; c__Kiritimatiellae; o__WCHB1-41; f__WCHB1-41; g__WCHB1-41; s__unclassified_WCHB1-41
ASV_6184	1.1041	0.6152	module 2	d__Bacteria; p__Kiritimatiellaeota; c__Kiritimatiellae; o__WCHB1-41; f__WCHB1-41; g__WCHB1-41; s__unclassified_WCHB1-41
ASV_168	1.0019	0.6166	module 2	d__Bacteria; p__Spirochaetes; c__Spirochaetia; o__Spirochaetales; f__Spirochaetaceae; g__uncultured; s__uncultured_bacterium
ASV_5230	0.7977	0.6454	module 2	d__Bacteria; p__Patescibacteria; c__Parcubacteria; o__Candidatus_Colwellbacteria; f__Candidatus_Colwellbacteria; g__Candidatus_Colwellbacteria; s__uncultured_bacterium
ASV_3219	0.8998	0.6045	module 2	d__Bacteria; p__Zixibacteria; c__Zixibacteria; o__Zixibacteria; f__Zixibacteria; g__Zixibacteria; s__uncultured_bacterium
ASV_6455	0.3892	0.6418	module 2	d__Bacteria; p__Bacteroidetes; c__Bacteroidia; o__Sphingobacteriales; f__Lentimicrobiaceae; g__Lentimicrobiaceae; s__uncultured_prokaryote
ASV_4742	0.3892	0.6019	module 2	d__Bacteria; p__Bacteroidetes; c__Bacteroidia; o__Sphingobacteriales; f__Lentimicrobiaceae; g__Lentimicrobiaceae; s__unclassified_Lentimicrobiaceae
ASV_1940	0.6956	0.6343	module 2	d__Bacteria; p__Spirochaetes; c__Spirochaetia; o__Spirochaetales; f__Spirochaetaceae; g__uncultured; s__uncultured_soil
ASV_3959	0.1849	0.6517	module 2	d__Bacteria; p__Bacteroidetes; c__Ignavibacteria; o__Ignavibacteriales; f__SR-FBR-L83; g__SR-FBR-L83; s__unclassified_SR-FBR-L83
ASV_3336	-0.6321	0.6247	module 2	d__Bacteria; p__Caldiserica; c__Caldisericia; o__Caldisericales; f__LF045; g__LF045; s__uncultured_bacterium
ASV_6610	1.0019	0.5838	module 2	d__Bacteria; p__Bacteroidetes; c__Bacteroidia; o__Bacteroidales; f__Bacteroidetes_vadinHA17; g__Bacteroidetes_vadinHA17; s__unclassified_Bacteroidetes_vadinHA17
ASV_950	0.0828	0.6561	module 2	d__Bacteria; p__Spirochaetes; c__Spirochaetia; o__Spirochaetales; f__Spirochaetaceae; g__uncultured; s__uncultured_bacterium
ASV_3242	0.0828	0.6102	module 2	d__Bacteria; p__Bacteroidetes; c__Bacteroidia; o__Bacteroidales; f__Bacteroidetes_vadinHA17; g__Bacteroidetes_vadinHA17; s__unclassified_Bacteroidetes_vadinHA17
ASV_233	0.0828	0.6282	module 2	d__Bacteria; p__Spirochaetes; c__Spirochaetia; o__Spirochaetales; f__Spirochaetaceae; g__Spirochaeta_2; s__uncultured_Spirochaetales
ASV_4934	1.2062	0.6168	module 2	d__Bacteria; p__Bacteroidetes; c__Ignavibacteria; o__unclassified_Ignavibacteria; f__unclassified_Ignavibacteria; g__unclassified_Ignavibacteria; s__unclassified_Ignavibacteria
ASV_3265	-0.0193	0.5983	module 2	d__Bacteria; p__Nitrospirae; c__Thermodesulfovibrionia; o__uncultured; f__uncultured; g__uncultured; s__unclassified_uncultured
ASV_4629	-1.7554	0.6484	module 2	d__Bacteria; p__Spirochaetes; c__Spirochaetia; o__Spirochaetales; f__Spirochaetaceae; g__Treponema; s__Treponema_stenostreptum
ASV_4575	-1.6441	0.5926	module 3	d__Bacteria; p__Proteobacteria; c__Alphaproteobacteria; o__Rhizobiales; f__Beijerinckiaceae; g__Methylobacterium; s__unclassified_Methylobacterium
ASV_2554	0.3143	0.4688	module 3	d__Bacteria; p__Proteobacteria; c__Alphaproteobacteria; o__Rhizobiales; f__Hyphomicrobiaceae; g__Pedomicrobium; s__unclassified_Pedomicrobium
ASV_6175	0.0967	0.5612	module 3	d__Bacteria; p__Proteobacteria; c__Deltaproteobacteria; o__Myxococcales; f__Polyangiaceae; g__Pajaroellobacter; s__unclassified_Pajaroellobacter
ASV_5074	-1.6441	0.5123	module 3	d__Bacteria; p__Proteobacteria; c__Alphaproteobacteria; o__Rhizobiales; f__Beijerinckiaceae; g__Methylobacterium; s__Methylobacterium_aquaticum
ASV_4843	0.5319	0.631	module 3	d__Bacteria; p__Proteobacteria; c__Alphaproteobacteria; o__Reyranellales; f__Reyranellaceae; g__Reyranella; s__unclassified_Reyranella
ASV_2996	-0.5561	0.6456	module 3	d__Bacteria; p__Proteobacteria; c__Alphaproteobacteria; o__Sphingomonadales; f__Sphingomonadaceae; g__Sphingomonas; s__Sphingomonas_echinoides
ASV_1568	-0.1209	0.645	module 3	d__Bacteria; p__Proteobacteria; c__Alphaproteobacteria; o__Rhizobiales; f__Xanthobacteraceae; g__Pseudolabrys; s__unclassified_Pseudolabrys
ASV_3199	0.5319	0.6012	module 3	d__Bacteria; p__Proteobacteria; c__Deltaproteobacteria; o__Myxococcales; f__mle1-27; g__mle1-27; s__Myxococcales_bacterium
ASV_4013	1.8375	0.5878	module 3	d__Bacteria; p__Proteobacteria; c__Gammaproteobacteria; o__Xanthomonadales; f__Xanthomonadaceae; g__Stenotrophomonas; s__unclassified_Stenotrophomonas
ASV_3173	-0.5561	0.6011	module 3	d__Bacteria; p__Proteobacteria; c__Alphaproteobacteria; o__Rhizobiales; f__Xanthobacteraceae; g__unclassified_Xanthobacteraceae; s__unclassified_Xanthobacteraceae
ASV_2703	0.5319	0.6384	module 3	d__Bacteria; p__Proteobacteria; c__Alphaproteobacteria; o__Sphingomonadales; f__Sphingomonadaceae; g__Sphingomonas; s__unclassified_Sphingomonas
ASV_2316	1.8375	0.5976	module 3	d__Bacteria; p__Proteobacteria; c__Gammaproteobacteria; o__Betaproteobacteriales; f__Burkholderiaceae; g__Delftia; s__unclassified_Delftia
ASV_372	-0.5561	0.6634	module 3	d__Bacteria; p__Proteobacteria; c__Gammaproteobacteria; o__Salinisphaerales; f__Solimonadaceae; g__Nevskia; s__unclassified_Nevskia
ASV_721	0.0967	0.6202	module 3	d__Bacteria; p__Proteobacteria; c__Gammaproteobacteria; o__Betaproteobacteriales; f__Burkholderiaceae; g__Ramlibacter; s__unclassified_Ramlibacter
ASV_5761	0.9671	0.6476	module 3	d__Bacteria; p__Proteobacteria; c__Alphaproteobacteria; o__Rhizobiales; f__Xanthobacteraceae; g__unclassified_Xanthobacteraceae; s__unclassified_Xanthobacteraceae
ASV_2161	1.4023	0.6174	module 3	d__Bacteria; p__Proteobacteria; c__Alphaproteobacteria; o__Rhizobiales; f__Xanthobacteraceae; g__Bradyrhizobium; s__unclassified_Bradyrhizobium
ASV_6891	-1.4265	0.5744	module 3	d__Bacteria; p__Proteobacteria; c__Gammaproteobacteria; o__Betaproteobacteriales; f__Burkholderiaceae; g__Burkholderia-Caballeronia-Paraburkholderia; s__unclassified_Burkholderia-Caballeronia-Paraburkholderia
ASV_1171	0.7495	0.5878	module 3	d__Bacteria; p__Proteobacteria; c__Alphaproteobacteria; o__Rhizobiales; f__Xanthobacteraceae; g__unclassified_Xanthobacteraceae; s__unclassified_Xanthobacteraceae
ASV_2640	-1.4265	0.5293	module 3	d__Bacteria; p__Proteobacteria; c__Alphaproteobacteria; o__Rhizobiales; f__Xanthobacteraceae; g__unclassified_Xanthobacteraceae; s__unclassified_Xanthobacteraceae
ASV_550	-1.8617	0.6484	module 3	d__Bacteria; p__Proteobacteria; c__Alphaproteobacteria; o__Caulobacterales; f__Caulobacteraceae; g__Caulobacter; s__unclassified_Caulobacter
ASV_745	0.9671	0.5233	module 3	d__Bacteria; p__Proteobacteria; c__Alphaproteobacteria; o__Rhizobiales; f__Xanthobacteraceae; g__Afipia; s__unclassified_Afipia
ASV_4291	-0.3385	0.515	module 3	d__Bacteria; p__Proteobacteria; c__Gammaproteobacteria; o__Enterobacteriales; f__Enterobacteriaceae; g__unclassified_Enterobacteriaceae; s__unclassified_Enterobacteriaceae
ASV_4640	0.0967	0.5696	module 3	d__Bacteria; p__Proteobacteria; c__Gammaproteobacteria; o__Betaproteobacteriales; f__Nitrosomonadaceae; g__DSSD61; s__unclassified_DSSD61
ASV_5807	0.3143	0.5546	module 3	d__Bacteria; p__Proteobacteria; c__Alphaproteobacteria; o__Rhizobiales; f__Rhizobiaceae; g__Mesorhizobium; s__unclassified_Mesorhizobium
ASV_5781	0.9671	0.6228	module 3	d__Bacteria; p__Proteobacteria; c__Alphaproteobacteria; o__Sphingomonadales; f__Sphingomonadaceae; g__Novosphingobium; s__unclassified_Novosphingobium
ASV_2724	0.5319	0.6224	module 3	d__Bacteria; p__Proteobacteria; c__Alphaproteobacteria; o__Rhodospirillales; f__uncultured; g__uncultured; s__uncultured_Rhizobiaceae
ASV_6597	-0.7737	0.6405	module 3	d__Bacteria; p__Proteobacteria; c__Deltaproteobacteria; o__Oligoflexales; f__0319-6G20; g__0319-6G20; s__unclassified_0319-6G20
ASV_3079	-0.7737	0.6633	module 3	d__Bacteria; p__Proteobacteria; c__Gammaproteobacteria; o__Salinisphaerales; f__Solimonadaceae; g__uncultured; s__unclassified_uncultured
ASV_5464	0.7495	0.627	module 3	d__Bacteria; p__Proteobacteria; c__Alphaproteobacteria; o__Rhizobiales; f__Beijerinckiaceae; g__Methylobacterium; s__Methylobacterium_komagatae
ASV_886	1.6199	0.5496	module 3	d__Bacteria; p__Proteobacteria; c__Alphaproteobacteria; o__Caulobacterales; f__Caulobacteraceae; g__Brevundimonas; s__unclassified_Brevundimonas
ASV_5716	0.3143	0.6578	module 3	d__Bacteria; p__Proteobacteria; c__Alphaproteobacteria; o__Caulobacterales; f__Caulobacteraceae; g__uncultured; s__unclassified_uncultured
ASV_4062	-0.3385	0.6248	module 3	d__Bacteria; p__Proteobacteria; c__Gammaproteobacteria; o__Betaproteobacteriales; f__Hydrogenophilaceae; g__Hydrogenophilus; s__unclassified_Hydrogenophilus
ASV_5321	-0.3385	0.6049	module 3	d__Bacteria; p__Proteobacteria; c__Gammaproteobacteria; o__Gammaproteobacteria_Incertae_Sedis; f__Unknown_Family; g__Acidibacter; s__unclassified_Acidibacter
ASV_5546	0.9671	0.6609	module 3	d__Bacteria; p__Proteobacteria; c__Gammaproteobacteria; o__Betaproteobacteriales; f__Burkholderiaceae; g__unclassified_Burkholderiaceae; s__unclassified_Burkholderiaceae
ASV_1642	0.7495	0.4736	module 3	d__Bacteria; p__Proteobacteria; c__Alphaproteobacteria; o__Caulobacterales; f__Hyphomonadaceae; g__SWB02; s__unclassified_SWB02
ASV_1079	0.9671	0.6607	module 3	d__Bacteria; p__Proteobacteria; c__Alphaproteobacteria; o__Rhizobiales; f__Rhizobiaceae; g__Phyllobacterium; s__unclassified_Phyllobacterium
ASV_5707	-0.5561	0.6557	module 3	d__Bacteria; p__Actinobacteria; c__Actinobacteria; o__Micrococcales; f__Brevibacteriaceae; g__Brevibacterium; s__Brevibacterium_casei
ASV_2880	-1.4265	0.6074	module 3	d__Bacteria; p__Actinobacteria; c__Actinobacteria; o__Propionibacteriales; f__Propionibacteriaceae; g__Cutibacterium; s__unclassified_Cutibacterium
ASV_3449	-1.6441	0.6125	module 3	d__Bacteria; p__Actinobacteria; c__Thermoleophilia; o__Solirubrobacterales; f__Solirubrobacteraceae; g__Patulibacter; s__unclassified_Patulibacter
ASV_6589	-0.7737	0.6097	module 3	d__Bacteria; p__Actinobacteria; c__Actinobacteria; o__Pseudonocardiales; f__Pseudonocardiaceae; g__Amycolatopsis; s__unclassified_Amycolatopsis
ASV_102	-1.4265	0.6481	module 3	d__Bacteria; p__Actinobacteria; c__Actinobacteria; o__Micrococcales; f__Brevibacteriaceae; g__Brevibacterium; s__Brevibacterium_casei
ASV_3328	-0.1209	0.6456	module 3	d__Bacteria; p__Actinobacteria; c__Actinobacteria; o__Pseudonocardiales; f__Pseudonocardiaceae; g__Prauserella; s__unclassified_Prauserella
ASV_1302	1.8375	0.5947	module 3	d__Bacteria; p__Acidobacteria; c__Acidobacteriia; o__Solibacterales; f__Solibacteraceae_(Subgroup_3); g__Bryobacter; s__unclassified_Bryobacter
ASV_5979	-0.1209	0.6429	module 3	d__Bacteria; p__Firmicutes; c__Bacilli; o__Bacillales; f__Bacillaceae; g__Bacillus; s__unclassified_Bacillus
ASV_1356	0.5319	0.6637	module 3	d__Bacteria; p__Firmicutes; c__Bacilli; o__Bacillales; f__Staphylococcaceae; g__Staphylococcus; s__unclassified_Staphylococcus
ASV_3907	-0.7737	0.5413	module 3	d__Bacteria; p__Planctomycetes; c__Phycisphaerae; o__Phycisphaerales; f__Phycisphaeraceae; g__SM1A02; s__unclassified_SM1A02
ASV_2156	0.5319	0.6573	module 3	d__Bacteria; p__Patescibacteria; c__Parcubacteria; o__Parcubacteria; f__Parcubacteria; g__Parcubacteria; s__uncultured_bacterium
ASV_5769	0.7495	0.6636	module 3	d__Bacteria; p__Bacteroidetes; c__Bacteroidia; o__Flavobacteriales; f__Weeksellaceae; g__Chryseobacterium; s__unclassified_Chryseobacterium
ASV_2512	1.4023	0.6174	module 3	d__Bacteria; p__Patescibacteria; c__Parcubacteria; o__Candidatus_Kaiserbacteria; f__Candidatus_Kaiserbacteria; g__Candidatus_Kaiserbacteria; s__groundwater_metagenome
ASV_4331	-1.2089	0.6361	module 3	d__Bacteria; p__Bacteroidetes; c__Bacteroidia; o__Sphingobacteriales; f__env.OPS_17; g__env.OPS_17; s__unclassified_env.OPS_17
ASV_6322	-0.9913	0.5	module 3	d__Bacteria; p__Bacteroidetes; c__Bacteroidia; o__Sphingobacteriales; f__env.OPS_17; g__env.OPS_17; s__Tuber_borchii
ASV_6908	-0.7737	0.4844	module 3	d__Bacteria; p__Gemmatimonadetes; c__Gemmatimonadetes; o__Gemmatimonadales; f__Gemmatimonadaceae; g__uncultured; s__metagenome
ASV_1321	-0.5561	0.565	module 3	d__Bacteria; p__Bacteroidetes; c__Ignavibacteria; o__Kryptoniales; f__BSV26; g__BSV26; s__uncultured_bacterium
ASV_2430	0.5319	0.6516	module 3	d__Bacteria; p__Armatimonadetes; c__Fimbriimonadia; o__Fimbriimonadales; f__Fimbriimonadaceae; g__Fimbriimonadaceae; s__uncultured_Fimbriimonas

## Sheet: Table S3
Table S3 Strains isolated from Oryza officinalis and their plant growth-promoting traits in vitro.
Strain	Potassium releasing (mp value*)	Inorganic phosphate solubilizatiion (mp value)	Organic phosphate solubilizatiion (mp value)	Siderophore production ( mp value)	IAA production (mg/L)	Nitrogen fixating	Containing nifH gene	ACC deaminase acitivity (μmol·mg–1·h–1)	Containing acds gene
OOR1-1	-	-	1.77±0.021	-	-	+	-	0	-
OOR1-2	1.64±0.085*	-	-	1.72±0.043	-	+	+	2.15±2.48	+
OOR1-3	-	1.42±0.046	1.91±0.040	-	-	-	-	0	-
OOR1-4	1.28±0.056	-	1.46±0.042	2.19±0.063	-	-	-	0	-
OOR1-5	-	1.23±0.007	-	1.56±0.031	-	-	-	0	-
OOR1-6	-	1.22±0.028	1.88±0.032	-	-	-	-	39.27±5.04	+
OOR1-7	-	-	1.66±0.027	2.09±0.068	-	-	-	0	-
OOR1-8	1.56±0.045	1.20±0.000	-	-	6.43±0.064	-	-	0	-
OOR1-9	1.12±0.033	1.21±0.005	1.36±0.034	-	-	-	-	5.21±3.74	+
OOR1-10	1.44±0.067	-	-	-	-	+	+	0	-
OOR1-11	1.06±0.021	-	-	-	-	-	-	1.33±0.76	+
OOR1-12	-	1.27±0.034	-	-	-	-	-	0	-
OOR1-13	1.78±0.101	-	-	1.53±0.034	-	+	+	0	-
OOR1-14	-	1.71±0.062	1.18±0.027	-	-	-	-	0	-
OOR1-15	-	-	-	-	-	-	-	31.92±5.82	+
OOR2-1	-	1.39±0.061	1.30±0.062	4.98±0.165	-	-	-	0	-
OOR2-2	1.33±0.069	-	1.71±0.018	-	-	-	-	11.43±3.89	+
OOR2-3	-	1.30±0.032	-	-	-	-	-	0	-
OOR2-4	-	-	1.58±0.024	1.33±0.057	-	-	-	79.34±6.42	+
OOR2-5	-	1.30±0.026	-	-	-	+	-	0	-
OOR2-6	-	-	-	-	-	+	+	0	-
OOR2-7	-	1.47±0.017	-	1.62±0.065	-	-	-	0	-
OOR2-8	-	-	-	-	-	+	-	56.62±8.08	+
OOR2-9	-	1.19±0.030	1.44±0.032	-	-	-	-	0	-
OOR2-10	-	1.17±0.009	-	-	-	-	-	14.44±2.68	+
OOR2-11	1.76±0.112	-	1.31±0.029	3.02±0.083	3.34±0.026	+	+	0	-
OOR3-1	1.49±0.058	1.25±0.032	1.31±0.029	-	5.68±0.044	-	-	2.09±0.78	+
OOR3-2	1.23±0.039	-	-	1.32±0.008	-	+	+	0	-
OOR3-3	-	1.17±0.011	-	-	-	-	-	26.38±4.17	+
OOR3-4	1.08±0.009	-	1.68±0.021	1.15±0.007	3.82±0.039	-	-	49.61±6.58	+
OOR3-5	1.19±0.038	1.35±0.039	-	3.48±0.088	-	+	+	0	-
OOR3-6	-	-	1.35±0.104	1.53±0.047	-	+	-	17.11±3.77	+
OOR3-7	-	-	-	-	-	-	-	0	-
OOR3-8	1.38±0.073	-	-	-	-	-	-	0	-
OOR3-9	1.28±0.066	1.20±0.004	-	-	-	-	-	0	-
OOR3-10	-	-	1.47±0.034	-	-	-	-	6.94±2.29	+
OOR3-11	-	-	-	1.16±0.031	-	-	-	0	-
OOR3-12	-	1.50±0.038	1.35±0.029	-	-	-	-	0	-
OOR3-13	-	-	-	-	-	+	+	7.32±3.02	+
OOR3-14	-	-	-	-	-	-	-	0	-
OOR3-15	1.30±0.068	-	-	2.46±0.066	23.23±0.041	-	-	0	-
OOR3-16	1.12±0.038	1.30±0.026	-	-	-	-	-	0	-
OOS1-1	-	1.28±0.026	-	2.28±0.120	-	+	+	0	-
OOS1-2	1.09±0.035	-	1.12±0.020	-	1.96±0.077	-	-	18.08±3.52	+
OOS1-3	-	1.20±0.032	-	1.58±0.022	-	+	-	0	-
OOS1-4	-	-	-	-	-	-	-	0	-
OOS1-5	1.34±0.089	-	1.20±0.032	-	-	-	-	0	-
OOS1-6	1.03±0.022	1.40±0.042	-	-	-	+	+	45.22±1.73	+
OOS2-1	-	1.28±0.026	-	-	-	-	-	0	-
OOS2-2	1.45±0.099	-	1.44±0.038	-	-	-	-	0	-
OOS2-3	-	-	-	2.24±0.065	-	+	+	21.13±3.05	+
OOS2-4	1.18±0.055	1.36±0.030	1.78±0.083	-	-	-	-	0	-
OOS2-5	-	-	1.54±0.040	-	6.21±0.216	-	-	0	-
OOS2-6	-	1.17±0.031	1.68±0.015	-	-	-	-	15.37±2.47	+
OOS2-7	-	-	-	1.33±0.055	-	-	-	0	-
OOS2-8	-	1.24±0.023	-	-	-	+	-	0	-
OOS2-9	1.45±0.059	-	1.72±0.035	1.48±0.040	-	-	-	80.27±4.21	+
OOS2-10	-	1.21±0.023	1.88±0.039	-	-	-	-	0	-
OOS2-11	1.89±0.047	1.18±0.000	-	-	-	+	+	0	-
OOS2-12	-	1.30±0.032	-	2.89±0.018	-	-	-	0	-
OOS3-1	1.46±0.039	-	-	-	-	-	-	0	-
OOS3-2	1.10±0.025	-	1.56±0.056	-	-	-	-	0	-
OOS3-3	1.44±0.037	-	-	1.60±0.014	-	+	+	0	-
OOS3-4	1.11±0.008	1.36±0.037	-	-	6.69±0.092	-	-	42.18±5.22	+
OOS3-5	-	-	1.53±0.058	-	-	-	-	0	-
OOS3-6	1.33±0.103	1.20±0.029	-	2.39±0.031	0.20±0.073	+	-	4.10±2.17	+
OOS3-7	-	-	1.36±0.034	-	-	-	-	0	-
OOS3-8	-	1.24±0.022	1.72±0.039	-	-	-	-	5.16±3.45	+
OOL1-1	1.09±0.075	1.47±0.034	-	-	0.71±0.026	-	-	0	-
OOL1-2	-	-	1.33±0.052	2.05±0.021	-	-	-	12.69±4.80	+
OOL1-3	-	-	1.33±0.073	-	-	+	-	0	-
OOL1-4	1.21±0.098	1.46±0.017	-	-	-	-	-	0	-
OOL1-5	1.37±0.068	-	-	1.27±0.017	0.95±0.093	-	-	5.62±2.86	+
OOL1-6	-	-	1.39±0.057	-	-	+	-	8.51±2.75	+
OOL1-7	-	-	-	-	-	+	-	0	-
OOL2-1	1.28±0.097	-	1.62±0.018	-	13.87±0.068	-	-	0	-
OOL2-2	1.31±0.105	1.33±0.018	1.24±0.020	1.66±0.014	-	-	-	1.96±0.72	+
OOL2-3	1.07±0.028	1.60±0.042	-	-	7.76±0.013	-	-	0	-
OOL2-4	1.42±0.112	-	-	3.44±0.110	-	+	+	8.87±3.79	+
OOL2-5	1.22±0.077	-	1.91±0.054	-	-	-	-	0	-
OOL2-6	1.21±0.058	1.31±0.016	-	-	0.36±0.011	-	-	56.68±4.25	+
OOL2-7	1.55±0.131	-	-	1.42±0.047	-	-	-	0	-
OOL2-8	-	1.18±0.027	-	1.81±0.039	-	+	+	17.52±2.42	+
OOL2-9	-	-	-	-	-	-	-	2.76±1.84	+
OOL2-10	-	-	-	1.11±0.035	-	-	-	0	-
OOL2-11	-	1.19±0.024	1.32±0.008	1.21±0.037	-	-	-	73.40±8.42	+
OOL2-12	-	-	-	-	-	+	+	0	-
OOL2-13	1.33±0.077	1.33±0.009	-	-	-	-	-	0	-
OOL3-1	-	-	-	1.50±0.027	-	+	+	0	-
OOL3-2	-	1.18±0.020	1.60±0.027	-	-	-	-	51.62±3.82	+
OOL3-3	1.28±0.046	-	1.33±0.000	-	4.72±0.035	+	+	0	-
OOL3-4	-	-	-	2.20±0.088	-	-	-	0	-
OOL3-5	1.46±0.088	1.35±0.034	1.59±0.072	2.02±0.077	-	-	-	0	-
OOL3-6	-	-	1.28±0.023	-	-	-	-	0	-
OOL3-7	-	-	-	2.39±0.084	-	+	+	0	-
OOL3-8	1.17±0.047	1.13±0.018	1.86±0.063	-	-	-	-	0	-
OOL3-9	-	1.24±0.022	1.52±0.015	-	-	-	-	43.17±5.12	+
OOL3-10	-	-	-	2.45±0.183	-	+	-	0	-
OOL3-11	-	-	-	-	3.02±0.008	-	-	0	-
Notes: *The mp value of inorganic-/organic-phosphate solubilization, potassium-releasing and siderophore production and the ACC deaminase acitivity presented as mean ± SD. "-" presented strain without the PGP trait. *** "+" presented strain containing the gene.

## Sheet: Table S4
Table S4 Morphological and molecular identification of 11 strains selected for inoculation of perennial rice
Strain	GenBase accession number	Closest relative	GenBank accession number	Identity	Conoly Size*	Conoly Colour*	Gram Staining result**	Cell shape	Cell size
OOR1-8	C_AA001285.1	Enterobacter mori strain Em21zj1	ON600470.1	1	4-6 mm	Milky white	G-	Rod	0.6-1.0 μm×1.8-3.0 μm
OOR2-11	C_AA001287.1	Pseudomonas rhodesiae strain YLR-02	HE716938.1	0.9993	5-8 mm	Canary yellow	G-	Rod	0.8-1.0 μm×6.0-8.0 μm
OOR3-1	C_AA001296.1	Kosakonia oryzae strain NAC51	MK872336.1	0.9986	4-6 mm	Yellow	G-	Rod	0.6-1.0 μm×1.8-3.0 μm
OOR3-4	C_AA001286.1	Bacillus amyloliquefaciens strain DJFZ40	GU568197.1	1	2-4 mm	Milky white	G+	Rod	0.6-0.8 μm×2.0-3.0 μm
OOR3-15	C_AA001288.1	Enterobacter ludwigii strain IB5	MK370571.1	1	4-6 mm	Milky white	G-	Rod	0.6-1.0 μm×2.0-3.0 μm
OOS2-5	C_AA001294.1	Bacillus amyloliquefaciens strain MPF1	MT487653.1	1	2-4 mm	Milky white	G+	Rod	0.6-0.8 μm×2.0-3.0 μm
OOS3-4	C_AA001293.1	Bacillus siamensis strain IIF7SW-P2	KY218894.1	1	2-4 mm	Milky white	G+	Rod	0.6-0.8 μm×2.0-3.0 μm
OOL2-1	C_AA001290.1	Enterobacter ludwigii strain RPK24	KX980446.1	1	5-7 mm	Milky white	G-	Rod	0.6-1.0 μm×1.8-3.0 μm
OOL2-3	C_AA001292.1	Bacillus siamensis strain JMB10	OP647122.1	1	2-4 mm	Milky white	G+	Rod	0.6-0.8 μm×2.0-3.0 μm
OOL3-3	C_AA001291.1	Enterobacter cloacae strain CEc_LGR19	MH788982.1	0.9993	5-7 mm	Milky white	G-	Rod	0.8-1.0 μm×2.0-3.0 μm
OOL3-11	C_AA001289.1	Enterobacter ludwigii strain RPK24	KX980446.1	0.9942	4-6 mm	Milky white	G-	Rod	0.6-1.0 μm×2.0-3.0 μm
Note: *Conoly size and colour of strain on NA plate after 2 days at 30°C of inoculation.**G-, gram-negative bacteria; G+, gram-positive bacteria
